# Supplementary material for: Paracrine IL-6 Signaling Confers Proliferation between Heterogeneous Inflammatory Breast Cancer Sub-Clones
Source: Cancers (Basel). 2022 May 4;14(9):2292. doi: 10.3390/cancers14092292 (PMC9105876; doi:10.3390/cancers14092292)
Supplement: Supplementary file 1 [file cancers-14-02292-s001.zip]

Archive with 2 entries (2 files):
- cancers-1599349 - Table S1.xlsx
- cancers-1599349-suppl.pdf
