# Supplementary material for: Paracrine IL-6 Signaling Confers Proliferation between Heterogeneous Inflammatory Breast Cancer Sub-Clones
Source: Cancers (Basel). 2022 May 4;14(9):2292. doi: 10.3390/cancers14092292 (PMC9105876; doi:10.3390/cancers14092292)
Supplement: Supplementary file 1 [file cancers-14-02292-s001.zip › cancers-1599349 - Table S1.xlsx]

## Sheet: Table 1
Table S1
Biopsy Pathology									Surgical Pathology
Tissue ID	TNM Stage at Diagnosis	ER %	PgR %	HER2 ISH	Histological Subtype	Pathological Subtype	Neo-adjuvant Treatment	Observed HER2, pSTAT3 and IL-6 distribution by OPAL	Tissue ID	ER %	PgR %	HER2 ISH	Pathological Subtype	pCR	Post Surgical Treatment	Recurrence
INFLAM #2	T3N1M0	90%	50%	Neg	IDC	Luminal	FEC-D	Pattern 1	INFLAM #19	0.85	0.02	Neg	Luminal	No	AI + Radiotherapy	Yes
INFLAM #3	T3N1M0	Neg	0.02	Pos	IDC	HER2	AC-Paclitaxel + Trastuzumab	Pattern 7		Neg	Neg	Pos	HER2	No	Trastuzumab + Radiotherapy	No
INFLAM #4	T3N3M0	95%	40%	Neg	IDC	Luminal	FEC-Paclitaxel	Pattern 2	INFLAM #21	0.95	Neg	Neg	Luminal	No	Tamoxifen, AI	No
INFLAM #5	T3N1M0	100%	20%	Neg	IDC	Luminal	FEC-D	Pattern 3 and Pattern 5	INFLAM #22	0.95	0.25	Neg	Luminal	No	Radiotherapy + Zoladex + Tamoxifen, AI	No
INFLAM #6	T1N1M0	5%	50%	Neg	IDC	Luminal	FEC-D	Pattern 6		Neg	0.15	Neg	TNBC-like	No	Zoladex, Tamoxifen, Paclitaxel	Yes
INFLAM #8	T3N1M0	5%	Neg	Pos	IDC	HER2	FEC-D + Trastuzumab	Pattern 4		Neg	Neg	Pos	HER2	No	Trastuzumab	No
INFLAM #9	T2NXM0	Neg	5%	Neg	IDC	TNBC	FEC-D	Pattern 6		pCR				Yes	Radiotherapy	LTFU
INFLAM #10	T3N1M0	Neg	Neg	Neg	IDC	TNBC	AC-Paclitaxel	Pattern 9		No surgery - Patient progressed to MBC on neoadjuvant treatment and died				N/A	No surgery	Yes
INFLAM #11	T2N1M0	Neg	Neg	Pos	IDC	HER2	FEC-D + Trastuzumab	Pattern 4		No surgery - Patient had excellent clinical response and declined surgery				N/A	No surgery	No
INFLAM #12	T3N2M1	100%	95%	Neg	IDC	Luminal	Letrozole, Capecitabine, Paclitaxel, Tamoxifen, Caelyx	Pattern 6		No surgery - Patient had MBC at diagnosis thus no surgery				N/A	No surgery	Yes
INFLAM #13	T2N1M0	Neg	Neg	Neg	IDC	TNBC	Patient declined treatment	Pattern 8		No surgery - Patient declined treatment				N/A	No surgery	Yes
INFLAM #14	TXN2M0	Neg	Neg	Neg	IDC	TNBC	Palliative Radiotherapy	Pattern 8		No surgery - Patient unfit for treatment				N/A	No surgery	Yes
INFLAM #15	T2N1M0	Neg	Neg	Pos	IDC	HER2	AC-Paclitaxel + Pertuzumab + Trastuzumab	Pattern 4		Neg	Neg	Pos	HER2	No	Trastuzumab	Yes
INFLAM #16	T3N1M0	90%	10%	Pos	IDC	HER2	AC-Paclitaxel + Trastuzumab	Pattern 4		pCR				Yes	Radiotherapy + Zoladex + AI+ Trastuzumab	No
INFLAM #17	T3N3M0	90%	10%	Neg	IDC	Luminal	AC-Paclitaxel + Carboplatin	Pattern 5	INFLAM #24	0.7	0.02	Neg	Luminal	No	Zoladex + AI	No
	T3N1M0	70%	5%	Neg	ILC	Luminal	AC-Paclitaxel + Zoladex (Fertility) + Radiotherapy		INFLAM #18	0.8	0.1	Neg	Luminal	No	Tamoxifen + Zoladex, AI	No
	T2N2M0	50%	50%	Neg	IDC	Luminal	AC-Paclitaxel		INFLAM #25	0.7	0.1	Neg	Luminal	No	Radiotherapy + Zoladex + Tamoxifen, AI	Yes
	T2N2M0	Neg	Neg	Pos	IDC	HER2	Trastuzumab, Pertuzumab, Docetaxel		INFLAM #26	Neg	Neg	Neg	TNBC	No	Trastuzumab	Yes
Pattern 1	Co-localization of cell surface HER2 expression and nuclear pSTAT3 in a cluster of tumor cells with diffuse IL-6 positivity in an adjacent tumor cell cluster.
Pattern 2	Co-localization of cell surface HER2 expression and nuclear pSTAT3 in a cluster of tumor cells and diffuse IL-6 staining in an adjacent region of stroma.
Pattern 3	Nuclear pSTAT3 in a cluster of tumor cells with diffuse IL-6 positivity in an adjacent tumour cell cluster. HER2 negative.
Pattern 4	Co-localization of HER2 and pSTAT3 and IL-6 (diffuse) staining.
Pattern 5	Weak tumour cell expression of IL-6. Negative for HER2 and pSTAT3.
Pattern 6	Co-localization of diffuse cytoplasmic HER2 staining and diffuse IL-6 staining. Negative for pSTAT3.
Pattern 7	Cell surface expression of HER2 in a cluster of tumour cells with co-localization of diffuse IL-6 and pSTAT3 in an adjacent tumour cell cluster.
Pattern 8	Co-localization of diffuse IL-6 staining and pSTAT3 in tumour cells. HER2 negative.
Pattern 9	Co-localization of cytoplasmic HER2 and pSTAT3 and IL-6 (diffuse) staining.
